# Supplementary material for: MHConstructor: A high-throughput, haplotype-informed solution to the MHC assembly challenge
Source: bioRxiv. 2024 May 21:2024.05.20.595060. Preprint. [Version 1] doi: 10.1101/2024.05.20.595060 (PMC11142050; doi:10.1101/2024.05.20.595060)
Supplement: Supplement 4 [file media-4.csv]

sampleID	C4A copy	C4B	C4 copy	C4S copy	C4L copy
9961-4167601	2	2	4	2	2
9961-4167901	2	3	5	4	1
9961-4168101	2	2	4	2	2
9961-4168102	1	2	3	2	1
9961-4168103	3	1	4	1	3
9961-4168701	2	1	3	0	3
9961-4169201	2	2	4	1	3
9961-4169901	3	2	5	3	2
9961-4172601	2	2	4	0	4
9961-4173501	2	2	4	1	3
9961-4174502	4	2	6	3	3
9961-4174801	2	2	4	3	1
9961-4176001	2	2	4	2	2
9961-4176101	3	1	4	3	1
9961-4176102	2	2	4	2	2
9961-4179801	2	2	4	1	3
9961-46000201	2	2	4	0	4
9961-48004501	3	2	5	0	5
9961-60001	2	2	4	2	2
9961-60002	1	3	4	2	2
9961-60003	2	3	5	2	3
9961-60004	2	1	3	1	2
9961-60006	0	2	2	2	0
9961-60007	2	2	4	1	3
9961-60008	1	2	3	2	1
9961-60009	1	2	3	2	1
9961-60010	2	3	5	3	2
9961-60011	2	2	4	2	2
9961-60012	2	1	3	1	2
9961-60013	1	2	3	2	1
9961-60014	2	2	4	2	2
9961-60015	3	1	4	1	3
9961-60016	2	1	3	1	2
9961-60017	2	2	4	2	2
9961-60018	2	2	4	1	3
9961-60020	2	2	4	2	2
9961-60021	2	2	4	1	3
9961-60022	2	1	3	1	2
9961-60024	2	1	3	1	2
9961-60025	2	2	4	2	2
9961-60028	2	3	5	3	2
9961-60029	2	2	4	1	3
9961-60031	2	2	4	2	2
9961-60032	3	1	4	2	2
9961-60035	2	3	5	3	2
9961-60036	2	2	4	2	2
9961-60040	3	1	4	2	2
9961-60041	2	2	4	2	2
9961-60043	2	2	4	2	2
9961-60044	2	2	4	3	1
9961-60045	3	0	3	1	2
9961-60047	2	3	5	3	2
9961-60049	2	2	4	2	2
9961-60054	3	1	4	1	3
9961-60055	3	1	4	2	2
9961-60056	2	1	3	0	3
9961-60057	1	2	3	2	1
9961-60058	2	3	5	4	1
9961-60059	2	1	3	1	2
9961-60060	1	2	3	1	2
9961-60063	2	2	4	1	3
9961-60064	2	2	4	2	2
9961-60065	2	2	4	2	2
9961-60066	1	2	3	2	1
9961-60068	2	1	3	2	1
9961-60070	2	2	4	1	3
9961-60072	2	2	4	2	2
9961-60076	2	2	4	2	2
9961-60077	2	2	4	2	2
9961-60078	2	2	4	2	2
9961-60079	2	2	4	2	2
9961-60081	2	1	3	1	2
9961-60083	2	1	3	1	2
9961-60084	2	2	4	2	2
9961-60085	2	3	5	3	2
9961-60086	3	1	4	1	3
9961-60088	2	1	3	1	2
9961-60090	3	1	4	2	2
9961-60092	2	1	3	0	3
9961-60094	2	1	3	2	1
9961-60095	3	1	4	3	1
9961-60096	2	2	4	2	2
9961-60097	2	2	4	3	1
9961-60098	2	2	4	2	2
9961-60100	2	4	6	5	1
9961-60103	3	0	3	1	2
9961-60105	2	1	3	0	3
9961-60110	3	1	4	2	2
9961-60112	2	3	5	4	1
9961-60114	3	1	4	3	1
9961-60115	2	2	4	2	2
9961-60118	2	2	4	2	2
9961-60120	2	2	4	2	2
9961-60122	0	2	2	2	0
9961-60123	2	1	3	1	2
9961-60125	2	2	4	2	2
9961-60126	2	2	4	2	2
9961-60130	2	3	5	3	2
9961-60131	1	1	2	1	2
9961-60132	1	2	3	2	1
9961-60133	2	3	5	0	5
9961-60137	2	2	4	2	2
9961-60138	1	1	2	1	1
9961-60139	2	2	4	1	3
9961-60140	4	0	4	0	4
9961-60141	2	2	4	2	2
9961-60142	2	2	4	1	3
9961-60143	3	1	4	2	2
9961-60144	1	2	3	2	1
9961-60145	2	2	4	2	2
9961-60146	2	1	3	1	2
9961-60148	2	2	4	2	2
9961-60149	2	2	4	2	2
9961-60150	2	1	3	1	2
9961-60151	2	2	4	3	1
9961-60152	2	3	5	3	2
9961-60153	2	2	4	3	1
9961-60154	2	1	3	0	3
9961-60155	3	0	3	1	2
9961-60157	2	2	4	1	3
9961-60158	3	1	4	1	3
9961-60159	2	2	4	2	2
9961-60160	2	2	4	1	3
9961-60161	2	1	3	1	2
9961-60162	2	1	3	1	2
9961-60163	2	1	3	0	3
9961-60164	3	1	4	2	2
9961-60165	1	2	3	2	1
9961-60168	2	2	4	3	1
9961-60169	2	2	4	1	3
9961-60170	1	1	2	1	2
9961-60171	2	3	5	4	1
9961-60172	2	2	4	2	2
9961-60173	2	2	4	2	2
9961-60174	2	1	3	1	2
9961-60179	2	2	4	2	2
9961-60180	2	2	4	2	2
9961-60181	2	3	5	4	1
9961-60182	1	2	3	2	1
9961-60183	2	2	4	2	2
9961-60185	2	1	3	1	2
9961-60186	2	2	4	2	2
9961-60187	1	2	3	2	1
9961-60188	1	2	3	2	1
9961-60189	2	1	3	1	2
9961-60190	1	2	3	2	1
9961-60191	2	2	4	2	2
9961-60192	3	1	4	3	1
9961-60193	2	3	5	2	3
9961-60194	2	2	4	1	3
9961-60195	2	2	4	1	3
9961-60197	2	2	4	3	1
9961-60198	2	2	4	3	1
9961-60199	3	0	3	1	2
9961-60200	1	2	3	1	2
9961-60203	2	2	4	2	2
9961-60204	4	0	4	2	2
9961-60205	2	2	4	3	1
9961-60206	2	2	4	3	1
9961-60207	2	2	4	2	2
9961-60209	3	1	4	1	3
9961-60210	1	2	3	2	1
9961-60212	2	2	4	2	2
9961-60213	1	3	4	1	3
9961-60214	2	3	5	4	1
9961-60215	1	3	4	1	3
9961-60216	2	2	4	2	2
9961-60217	3	1	4	2	2
9961-60219	2	1	3	1	2
9961-60220	2	2	4	2	2
9961-60221	3	1	4	2	2
9961-60224	2	2	4	3	1
9961-60225	3	1	4	2	2
9961-60226	3	2	5	0	5
9961-60227	2	2	4	2	2
9961-60228	3	1	4	2	2
9961-60229	2	3	5	4	1
9961-60230	3	1	4	2	2
9961-60231	2	2	4	2	2
9961-60232	2	1	3	0	3
9961-60233	2	2	4	3	1
9961-60234	2	1	3	1	2
9961-60235	1	2	3	2	1
9961-60236	2	2	4	2	2
9961-60239	1	1	2	1	1
9961-60240	2	3	5	3	2
IND00095	1	2	3	2	1
IND00097	2	2	4	1	3
IND00107	4	1	5	1	4
IND00149	1	2	3	1	2
IND00150	3	2	5	1	4
IND00151	3	1	4	0	4
IND00152	2	2	4	1	3
IND00153	1	2	3	1	2
IND00154	2	1	3	0	3
IND00155	1	2	3	2	1
IND00158	2	3	5	3	2
IND00159	2	2	4	1	3
IND00160	2	2	4	1	3
IND00161	4	1	5	1	4
IND00162	2	2	4	0	4
IND00163	2	2	4	0	4
IND00165	2	2	4	2	2
IND00166	1	2	3	1	2
IND00167	2	2	4	0	4
IND00168	2	2	4	0	4
IND00169	2	2	4	0	4
IND00170	2	2	4	0	4
IND00171	2	2	4	2	2
IND00172	3	1	4	0	4
IND00173	2	2	4	0	4
IND00174	2	2	4	1	3
IND00176	1	3	4	3	1
IND00177	2	2	4	0	4
IND00178	2	2	4	3	1
IND00179	1	3	4	2	2
IND00180	2	2	4	2	2
IND00182	4	2	6	2	4
IND00184	1	2	3	2	1
IND00185	3	1	4	0	4
IND00186	2	1	3	0	3
IND00187	3	1	4	0	4
IND00188	2	2	4	2	2
IND00189	2	1	3	2	1
IND00190	3	1	4	2	2
IND00191	1	2	3	2	1
IND00192	2	1	3	1	2
IND00193	2	2	4	0	4
IND00194	2	3	5	4	1
IND00195	2	2	4	2	2
IND00197	2	2	4	0	4
IND00198	2	2	4	3	2
IND00199	2	1	3	0	3
IND00201	2	2	4	2	2
IND00202	1	2	3	1	3
IND00203	2	2	4	0	4
IND00204	3	1	4	0	4
IND00205	3	2	5	1	4
IND00206	1	2	3	2	1
IND00207	3	1	4	0	4
IND00209	2	1	3	0	3
IND00210	1	2	3	2	1
IND00211	2	2	4	1	3
IND00212	4	0	4	0	4
IND00213	2	3	5	0	5
IND00214	2	2	4	2	2
IND00215	2	2	4	2	2
IND00216	2	2	4	0	4
IND00217	2	2	4	3	1
IND00218	2	1	3	2	1
IND00219	3	2	5	2	3
IND00220	1	2	3	2	1
IND00221	3	1	4	0	4
IND00222	2	2	4	1	3
IND00223	2	2	4	0	4
IND00224	2	2	4	0	4
IND00225	3	2	5	0	5
IND00226	2	1	3	2	1
IND00227	2	2	4	2	2
IND00228	2	2	4	2	2
IND00229	1	2	3	1	2
IND00230	2	2	4	3	1
IND00231	2	2	4	2	2
IND00232	2	2	4	2	2
IND00233	1	2	3	2	1
IND00234	2	2	4	0	4
IND00235	3	1	4	0	4
IND00236	2	2	4	3	1
IND00237	2	1	3	1	2
IND00238	2	2	4	2	2
IND00239	2	2	4	0	4
IND00240	3	1	4	2	2
IND00241	1	2	3	2	1
IND00242	1	2	3	2	1
IND00243	3	1	4	0	4
IND00244	2	2	4	3	1
IND00246	3	1	4	0	4
IND00247	3	1	4	0	4
IND00248	2	2	4	2	2
IND00249	3	1	4	0	4
IND00250	2	3	5	3	2
IND00251	3	1	4	2	2
IND00252	2	2	4	2	2
IND00253	2	3	5	4	1
IND00254	2	2	4	2	2
IND00255	1	2	3	3	0
IND00256	2	3	5	3	2
IND00257	2	2	4	0	4
IND00258	2	1	3	0	3
IND00259	3	2	5	3	2
IND00260	2	3	5	4	1
IND00261	3	2	5	4	1
IND00263	1	2	3	2	1
IND00264	3	1	4	2	2
IND00265	2	1	3	0	3
IND00266	2	2	4	0	4
IND00267	2	3	5	4	1
IND00268	1	2	3	2	1
IND00269	3	2	5	2	3
IND00270	1	2	3	2	1
IND00271	2	1	3	2	1
IND00272	3	1	4	2	2
IND00273	2	3	5	4	1
IND00274	3	1	4	0	4
IND00275	2	2	4	2	2
IND00276	2	2	4	3	1
IND00277	2	2	4	2	2
IND00278	3	0	3	0	3
IND00279	2	2	4	3	1
IND00280	1	2	3	2	1
IND00281	2	2	4	0	4
IND00282	3	1	4	0	4
IND00283	3	2	5	0	5
IND00284	1	2	3	3	0
IND00285	2	4	6	5	1
IND00286	2	3	5	4	1
IND00287	4	2	6	0	6
IND00288	2	3	5	2	3
IND00289	2	2	4	3	1
IND00290	2	3	5	0	5
IND00291	2	1	3	0	3
IND00292	2	2	4	1	3
IND00293	2	2	4	3	1
IND00294	2	2	4	0	4
IND00295	2	1	3	0	3
IND00296	1	2	3	3	0
IND00297	3	1	4	0	4
IND00299	2	1	3	0	3
IND00300	1	2	3	2	1
IND00301	3	2	5	4	1
IND00302	1	2	3	3	0
IND00303	3	1	4	2	2
IND00304	3	0	3	0	3
IND00305	0	2	2	3	0
IND00306	1	1	2	2	1
IND00307	2	2	4	3	1
IND00308	1	2	3	3	0
IND00309	2	2	4	0	4
IND00310	1	2	3	2	1
IND00311	2	2	4	2	2
IND00312	2	3	5	4	1
IND00313	2	2	4	2	2
IND00314	2	2	4	2	2
IND00315	3	1	4	0	4
IND00316	2	2	4	0	4
IND00317	2	2	4	2	2
IND00318	1	2	3	2	1
IND00319	3	1	4	0	4
IND00320	2	1	3	2	1
IND00322	3	2	5	0	5
IND00323	3	0	3	0	3
IND00324	3	1	4	0	4
IND00325	2	2	4	3	1
IND00326	3	1	4	2	2
IND00327	2	2	4	2	2
IND00328	3	2	5	4	1
IND00329	3	1	4	0	4
IND00331	3	2	5	4	1
IND00332	2	2	4	2	2
IND00333	3	2	5	0	5
IND00334	2	2	4	2	2
IND00335	2	2	4	0	4
IND00337	2	2	4	2	2
IND00338	2	2	4	0	4
IND00339	3	1	4	2	2
IND00340	3	0	3	0	3
IND00341	4	1	5	2	3
IND00342	2	2	4	0	4
IND00343	3	2	5	2	3
