# Supplementary material for: MHConstructor: A high-throughput, haplotype-informed solution to the MHC assembly challenge
Source: bioRxiv. 2024 May 21:2024.05.20.595060. Preprint. [Version 1] doi: 10.1101/2024.05.20.595060 (PMC11142050; doi:10.1101/2024.05.20.595060)
Supplement: Supplement 5 [file media-5.xlsx]

## Sheet: Sheet1
ID	ContigNumber	N50	MaxContigLength	AssemblySize
9961-4167601_5M_OK649231	1838	3924	17162	4511383
9961-4167601_5M_hg38	1833	3833	16392	4490022
9961-4167901_5M_hg38	1935	3937	21077	4545102
9961-4167901_5M_OK649231	2030	3639	17054	4515752
9961-4168101_5M_OK649232	1997	3673	16438	4627504
9961-4168102_5M_hg38	1954	3714	17124	4499666
9961-4168102_5M_OK649233	1944	3557	17344	4420772
9961-4168103_5M_OK649231	2051	3564	20718	4465283
9961-4168103_5M_OK649232	2094	3527	14761	4568707
9961-4168701_5M_OK649231	1941	3758	19057	4493645
9961-4168701_5M_OK649236	2027	3548	16947	4579503
9961-4169201_5M_OK649231	2147	3313	14907	4530077
9961-4169201_5M_OK649232	2156	3316	15229	4618138
9961-4169901_5M_OK649231	2040	3596	15736	4499711
9961-4172601_5M_OK649231	1957	3766	16247	4512304
9961-4172601_5M_OK649236	1955	3703	19647	4617155
9961-4173501_5M_OK649231	1979	3611	14546	4475631
9961-4174502_5M_OK649233	2044	3358	16473	4370292
9961-4174801_5M_OK649231	1753	4171	14928	4471821
9961-4174801_5M_OK649233	1734	3983	16390	4394055
9961-4176001_5M_OK649233	2058	3311	15821	4402835
9961-4176101_5M_hg38	1739	4188	14850	4488779
9961-4176102_5M_OK649231	2066	3465	18334	4477218
9961-4179801_5M_OK649231	2171	3306	13991	4452788
9961-46000201_5M_OK649231	2011	3536	14257	4419679
9961-48004501_5M_hg38	1854	3989	18756	4423181
9961-48004501_5M_OK649231	1878	3722	15873	4421082
9961-60001_5M_OK649231	1987	3703	22196	4611224
9961-60001_5M_OK649232	1999	3830	18205	4700423
9961-60002_5M_OK649231	1833	4066	21533	4578805
9961-60003_5M_hg38	1938	3909	16568	4550805
9961-60004_5M_hg38	1762	4101	18949	4534231
9961-60006_5M_hg38	1947	3699	15515	4570815
9961-60006_5M_OK649231	2041	3677	15808	4561653
9961-60007_5M_hg38	2084	3486	17920	4593316
9961-60008_5M_hg38	1823	3963	16657	4558211
9961-60009_5M_OK649231	1961	3888	22664	4567082
9961-60009_5M_OK649232	1998	3909	21189	4673253
9961-60010_5M_OK649232	2000	3927	18333	4722715
9961-60010_5M_OK649233	1932	3847	18369	4599527
9961-60011_5M_hg38	1725	4267	18942	4626935
9961-60012_5M_OK649231	1922	4099	14777	4586056
9961-60013_5M_hg38	1936	3739	22153	4589964
9961-60013_5M_OK649232	2109	3553	16469	4686567
9961-60014_5M_OK649231	1950	3705	15879	4550630
9961-60015_5M_hg38	2029	3684	19617	4602463
9961-60015_5M_OK649233	2019	3527	19728	4549024
9961-60016_5M_OK649232	2015	3742	18604	4623926
9961-60017_5M_OK649231	2166	3423	16998	4565846
9961-60018_5M_hg38	1983	3770	20358	4572767
9961-60018_5M_OK649231	2108	3498	20232	4563570
9961-60020_5M_OK649231	2087	3523	20674	4594856
9961-60021_5M_hg38	1960	3682	19584	4549377
9961-60022_5M_OK649231	2129	3366	18356	4539149
9961-60024_5M_hg38	2004	3587	20077	4545530
9961-60024_5M_OK649231	2051	3529	18186	4524890
9961-60025_5M_OK649231	1825	3862	19511	4569696
9961-60028_5M_OK649231	1879	3919	20035	4533980
9961-60029_5M_hg38	1818	3868	27224	4513185
9961-60031_5M_hg38	1850	3952	22508	4555201
9961-60032_5M_OK649231	2053	3554	17984	4622717
9961-60035_5M_OK649231	1778	3942	28424	4554587
9961-60036_5M_OK649231	2014	3744	22016	4529110
9961-60040_5M_OK649231	2015	3771	20482	4546946
9961-60041_5M_hg38	1697	4256	21878	4538941
9961-60043_5M_hg38	1783	4012	17683	4557646
9961-60043_5M_OK649231	1775	4094	16572	4573774
9961-60044_5M_OK649231	1835	3935	22779	4560091
9961-60045_5M_OK649231	2124	3448	23394	4529985
9961-60047_5M_hg38	1814	4024	20020	4595965
9961-60047_5M_OK649231	1882	3739	16590	4590539
9961-60049_5M_hg38	1908	3772	18637	4530126
9961-60054_5M_OK649232	2092	3504	20668	4660463
9961-60055_5M_hg38	1991	3683	16933	4572626
9961-60055_5M_OK649231	2006	3740	20161	4568244
9961-60056_5M_hg38	1779	4215	22332	4613607
9961-60057_5M_hg38	2036	3637	19981	4567450
9961-60057_5M_OK649231	2031	3669	22314	4589465
9961-60058_5M_OK649232	1996	3898	18759	4711637
9961-60059_5M_OK649231	1986	3496	20747	4548804
9961-60059_5M_OK649232	2061	3507	25948	4650624
9961-60060_5M_hg38	1994	3717	17956	4600077
9961-60060_5M_OK649232	2029	3628	17957	4684231
9961-60063_5M_OK649231	1999	3581	23819	4562979
9961-60064_5M_hg38	2025	3755	19522	4616231
9961-60064_5M_OK649232	2026	3724	19610	4701125
9961-60065_5M_OK649231	2208	3208	16232	4524966
9961-60065_5M_OK649232	2183	3297	16533	4621447
9961-60066_5M_hg38	1894	3767	20051	4513470
9961-60068_5M_hg38	1991	3714	17892	4618779
9961-60068_5M_OK649231	1970	3727	17423	4611917
9961-60070_5M_OK649231	2081	3342	17913	4556951
9961-60072_5M_hg38	1915	3901	17431	4590212
9961-60072_5M_OK649231	2029	3738	16336	4581082
9961-60076_5M_hg38	1819	3955	19158	4560356
9961-60077_5M_hg38	1942	3747	16270	4551601
9961-60078_5M_OK649231	2050	3496	14662	4596930
9961-60078_5M_OK649232	2023	3530	14788	4691925
9961-60079_5M_hg38	1737	4138	17599	4596018
9961-60081_5M_hg38	1684	4268	18745	4603205
9961-60083_5M_hg38	1932	3818	18664	4574236
9961-60084_5M_OK649231	2084	3530	18748	4621692
9961-60084_5M_OK649232	2039	3645	17975	4736701
9961-60085_5M_OK649231	1820	4014	17161	4587848
9961-60086_5M_hg38	1784	4190	19453	4562471
9961-60088_5M_OK649231	1975	3688	15839	4578354
9961-60090_5M_OK649231	1946	3720	25848	4547762
9961-60092_5M_OK649231	1860	3953	16399	4598973
9961-60094_5M_hg38	1741	4240	20628	4564495
9961-60095_5M_OK649231	1734	4097	17315	4549040
9961-60096_5M_OK649231	2021	3547	18285	4558472
9961-60097_5M_OK649231	2004	3548	18396	4508593
9961-60098_5M_OK649232	2002	3791	18487	4683840
9961-60100_5M_hg38	1790	4311	18935	4601681
9961-60100_5M_OK649233	1816	4181	18101	4559100
9961-60103_5M_OK649231	2046	3509	19518	4524206
9961-60103_5M_OK649232	2084	3601	19532	4630712
9961-60105_5M_hg38	1899	3917	17394	4613558
9961-60110_5M_OK649231	1948	3746	19623	4548527
9961-60112_5M_OK649231	2064	3548	17225	4570700
9961-60114_5M_OK649231	2071	3452	15812	4565862
9961-60115_5M_hg38	1865	4098	22460	4613367
9961-60115_5M_OK649231	1967	3885	19143	4602864
9961-60118_5M_OK649231	1762	4255	17910	4595376
9961-60120_5M_OK649231	1784	4203	18026	4609091
9961-60122_5M_hg38	1813	3787	23337	4504841
9961-60123_5M_hg38	1884	3766	18036	4584780
9961-60123_5M_OK649231	1945	3714	17924	4588483
9961-60125_5M_OK649231	2091	3457	18517	4564118
9961-60126_5M_OK649231	1960	3835	17322	4574744
9961-60130_5M_OK649231	2003	3766	17639	4588506
9961-60131_5M_OK649231	1866	3899	23560	4567286
9961-60132_5M_OK649231	1870	3751	17397	4571371
9961-60133_5M_hg38	1762	4289	20068	4597828
9961-60137_5M_OK649231	1888	3810	19566	4551109
9961-60138_5M_OK649231	2062	3628	18916	4525213
9961-60139_5M_OK649231	1833	3993	21305	4593309
9961-60140_5M_OK649231	1832	4097	25733	4674718
9961-60140_5M_OK649232	2038	3709	17841	4665051
9961-60141_5M_OK649231	1983	3740	18466	4588439
9961-60141_5M_OK649232	2036	3759	13928	4704473
9961-60142_5M_hg38	2089	3372	16767	4552504
9961-60142_5M_OK649231	2041	3528	18133	4538919
9961-60143_5M_hg38	1878	3828	17674	4555851
9961-60143_5M_OK649233	2028	3462	17321	4475514
9961-60144_5M_hg38	1869	3933	23096	4559815
9961-60145_5M_OK649231	2046	3704	18482	4571448
9961-60146_5M_OK649231	1953	3756	18259	4569910
9961-60148_5M_hg38	1778	4033	17799	4542558
9961-60149_5M_hg38	2004	3637	19057	4560220
9961-60149_5M_OK649232	2149	3441	15220	4646073
9961-60150_5M_OK649231	1823	3963	22453	4586923
9961-60151_5M_hg38	1865	4104	17474	4640124
9961-60151_5M_OK649231	1965	3888	21490	4632002
9961-60153_5M_hg38	1803	4090	27843	4552184
9961-60153_5M_OK649233	1803	4003	33767	4526921
9961-60153_5M_OK649233	1973	3664	24283	4512851
9961-60154_5M_hg38	1891	3813	17190	4625464
9961-60154_5M_OK649231	1949	3734	19207	4628459
9961-60155_5M_OK649231	1975	3723	27382	4531357
9961-60157_5M_OK649231	1780	4060	18975	4589908
9961-60157_5M_OK649232	1796	4224	19415	4682691
9961-60158_5M_OK649231	2047	3814	18068	4594995
9961-60159_5M_OK649231	1825	4066	20222	4586401
9961-60160_5M_OK649231	1823	3977	15522	4464827
9961-60161_5M_OK649231	2009	3649	16913	4573039
9961-60161_5M_OK649232	1994	3676	17320	4667450
9961-60162_5M_OK649231	1814	3975	18434	4596668
9961-60162_5M_OK649233	1849	3870	18590	4535222
9961-60163_5M_hg38	1898	3780	21079	4592100
9961-60163_5M_OK649231	2044	3541	16453	4559378
9961-60164_5M_OK649231	1994	3824	19391	4542853
9961-60165_5M_hg38	1897	3790	22526	4536681
9961-60165_5M_OK649232	1950	3736	20028	4664481
9961-60168_5M_hg38	1737	4409	17836	4589519
9961-60169_5M_OK649231	1954	3807	19466	4600648
9961-60169_5M_OK649232	2012	3732	20229	4678533
9961-60170_5M_OK649231	2034	3485	16446	4551775
9961-60170_5M_OK649233	2003	3476	16972	4510152
9961-60171_5M_OK649231	1951	3721	26807	4601646
9961-60171_5M_OK649232	1996	3852	21978	4702184
9961-60172_5M_hg38	1811	3962	17992	4578244
9961-60172_5M_OK649231	1827	3908	15764	4561977
9961-60173_5M_hg38	1692	4509	19141	4570537
9961-60174_5M_OK649231	1903	3724	17213	4568670
9961-60179_5M_OK649231	2074	3638	20487	4650760
9961-60179_5M_OK649232	2066	3550	20437	4734494
9961-60180_5M_hg38	1791	4105	18200	4537513
9961-60180_5M_OK649233	1871	3853	14684	4518054
9961-60181_5M_hg38	1644	4616	24727	4646497
9961-60181_5M_OK649231	1672	4419	21273	4615284
9961-60182_5M_hg38	1756	4228	27459	4564002
9961-60182_5M_OK649232	1910	4060	17539	4633607
9961-60183_5M_OK649231	1981	3769	18136	4567915
9961-60183_5M_OK649232	2014	3847	18037	4662108
9961-60185_5M_OK649233	2014	3704	21388	4567791
9961-60186_5M_OK649232	2088	3475	18708	4644956
9961-60187_5M_OK649231	2010	3690	16907	4544708
9961-60188_5M_OK649231	2074	3502	22468	4587179
9961-60189_5M_OK649231	1943	3934	18616	4583363
9961-60190_5M_OK649231	2172	3333	15162	4527319
9961-60191_5M_OK649231	2113	3537	18215	4560817
9961-60192_5M_OK649233	1919	3797	17703	4565605
9961-60193_5M_OK649232	1802	4354	18971	4689190
9961-60193_5M_OK649233	1827	4059	21515	4495694
9961-60194_5M_OK649231	1896	3840	17303	4594940
9961-60195_5M_OK649231	1971	3660	15123	4577611
9961-60195_5M_OK649233	1923	3761	25400	4541597
9961-60197_5M_OK649231	1831	4093	17593	4592127
9961-60198_5M_OK649231	1856	4010	27434	4587381
9961-60199_5M_OK649231	2070	3436	16656	4570155
9961-60199_5M_OK649232	2127	3482	13943	4672190
9961-60200_5M_hg38	1722	4261	21151	4604174
9961-60200_5M_OK649231	1796	4191	17929	4631709
9961-60203_5M_OK649232	1988	3829	16755	4691259
9961-60203_5M_OK649233	1977	3661	16332	4520355
9961-60204_5M_OK649231	2042	3588	23027	4547752
9961-60204_5M_OK649232	2049	3578	18513	4650363
9961-60205_5M_OK649232	2075	3618	17812	4706631
9961-60206_5M_hg38	1754	4135	22193	4584759
9961-60206_5M_OK649231	1879	3881	19703	4582540
9961-60207_5M_OK649231	1996	3644	19447	4592402
9961-60209_5M_hg38	1776	4150	19155	4499523
9961-60210_5M_hg38	1851	4054	20936	4633602
9961-60210_5M_OK649231	1906	3894	23286	4629649
9961-60212_5M_hg38	1767	4224	27493	4633417
9961-60213_5M_OK649231	1892	3756	20322	4435492
9961-60214_5M_hg38	1982	3772	19492	4610129
9961-60214_5M_OK649231	2010	3723	20585	4598461
9961-60215_5M_hg38	1774	4176	16490	4547676
9961-60215_5M_OK649231	1812	4056	25941	4535874
9961-60216_5M_OK649231	1779	4362	17452	4538747
9961-60216_5M_OK649232	1834	4325	21606	4656716
9961-60217_5M_OK649231	1649	4437	20166	4467212
9961-60219_5M_OK649232	1844	4122	19466	4645603
9961-60220_5M_OK649231	1783	4084	22176	4515183
9961-60221_5M_OK649231	1795	4058	16974	4502656
9961-60224_5M_hg38	1905	3831	17327	4544515
9961-60225_5M_hg38	1812	4049	20707	4543493
9961-60225_5M_OK649232	1972	3854	14944	4620406
9961-60226_5M_hg38	1841	4138	16681	4596191
9961-60226_5M_OK649231	1946	3836	19284	4552354
9961-60227_5M_hg38	1594	4396	23759	4530250
9961-60227_5M_OK649231	1692	4195	27717	4524938
9961-60228_5M_OK649231	1895	3903	23915	4681801
9961-60228_5M_OK649232	1942	3977	18692	4775283
9961-60229_5M_hg38	1752	4191	18086	4565080
9961-60229_5M_OK649233	1806	3882	23468	4555477
9961-60230_5M_OK649232	1787	4326	32169	4573101
9961-60230_5M_OK649233	1717	4342	25523	4461287
9961-60231_5M_OK649231	1697	4108	23220	4414556
9961-60232_5M_hg38	1540	4851	21175	4619760
9961-60232_5M_OK649231	1592	4638	20564	4555318
9961-60233_5M_OK649231	2061	3476	16660	4526216
9961-60233_5M_OK649232	2061	3506	22163	4639734
9961-60234_5M_OK649232	1972	3870	20698	4714574
9961-60235_5M_hg38	1918	3963	20843	4606454
9961-60235_5M_OK649232	1995	3824	20487	4693405
9961-60236_5M_hg38	1845	4039	20318	4531950
9961-60236_5M_OK649231	1875	4033	22250	4492548
9961-60239_5M_hg38	2004	3678	15434	4592312
9961-60240_5M_hg38	1965	3700	15641	4622391
IND00095_5M_hg38	1533	4716	21440	4561240
IND00095_5M_OK649231	1611	4593	21586	4564409
IND00097_5M_hg38	1626	4674	19489	4542070
IND00107_5M_hg38	1446	5409	22297	4589581
IND00107_5M_OK649231	1482	5137	22430	4581212
IND00149_5M_OK649231	1647	4680	21608	4573022
IND00149_5M_OK649232	1702	4660	25801	4666046
IND00150_5M_hg38	1678	4713	20672	4602673
IND00150_5M_OK649232	1717	4612	20614	4671949
IND00151_5M_hg38	1506	5214	17953	4555620
IND00152_5M_OK649231	1557	5135	28651	4564171
IND00153_5M_hg38	1691	4505	22025	4551282
IND00153_5M_OK649231	1718	4557	17957	4551951
IND00154_5M_OK649233	1623	4719	22746	4521759
IND00154_5M_OK649236	1687	4642	25666	4673352
IND00155_5M_OK649231	1655	4754	19641	4576656
IND00155_5M_OK649232	1706	4832	19918	4681618
IND00158_5M_OK649231	1615	4600	22941	4532334
IND00159_5M_hg38	1642	4833	25239	4553751
IND00160_5M_OK649231	1628	4876	28724	4567220
IND00160_5M_OK649233	1676	4457	28732	4489150
IND00161_5M_OK649231	1754	4374	22301	4556470
IND00161_5M_OK649233	1742	4241	19749	4530196
IND00162_5M_hg38	1688	4587	27540	4537355
IND00162_5M_OK649236	1744	4554	24490	4645639
IND00163_5M_OK649231	1470	5400	21666	4563700
IND00165_5M_hg38	1519	5321	24822	4695070
IND00165_5M_OK649232	1566	5273	28607	4790299
IND00166_5M_hg38	1494	5164	29188	4492888
IND00167_5M_OK649231	1513	5139	24478	4537629
IND00168_5M_OK649231	1654	4746	20444	4543655
IND00168_5M_OK649233	1680	4600	20596	4500376
IND00169_5M_hg38	1643	4787	22373	4550803
IND00169_5M_OK649236	1685	4493	17916	4641152
IND00170_5M_OK649231	1551	4967	22876	4530750
IND00171_5M_OK649231	1483	5342	23140	4570309
IND00172_5M_OK649233	1572	4895	21483	4511914
IND00173_5M_OK649231	1522	5092	24946	4563840
IND00174_5M_hg38	1516	5002	19091	4571490
IND00176_5M_OK649231	1758	4236	23054	4516441
IND00176_5M_OK649232	1778	4395	22423	4621511
IND00177_5M_hg38	1473	5617	22063	4537117
IND00178_5M_OK649232	1639	4891	21568	4651004
IND00178_5M_OK649233	1622	4766	25205	4505132
IND00179_5M_OK649231	1456	5337	23319	4543005
IND00180_5M_hg38	1549	4923	24062	4541757
IND00180_5M_OK649232	1549	5067	24219	4668280
IND00182_5M_hg38	1576	4987	24560	4620547
IND00182_5M_OK649231	1624	4910	25664	4604290
IND00184_5M_OK649231	1741	4529	27640	4589438
IND00185_5M_OK649233	1633	4682	22948	4543468
IND00185_5M_OK649236	1625	4716	25415	4709305
IND00186_5M_hg38	1275	4922	30301	2662554
IND00187_5M_hg38	1560	5003	25680	4581506
IND00187_5M_OK649233	1644	4559	23140	4519199
IND00188_5M_OK649231	1524	5281	20963	4582351
IND00189_5M_OK649231	1706	4453	24147	4562715
IND00189_5M_OK649232	1699	4592	25061	4681965
IND00190_5M_hg38	1688	4638	24209	4602196
IND00190_5M_OK649232	1657	4678	22192	4694370
IND00191_5M_OK649231	1633	4842	30804	4610247
IND00191_5M_OK649232	1656	4937	29965	4715294
IND00192_5M_OK649231	1617	4860	26051	4618268
IND00192_5M_OK649232	1648	4923	29638	4727400
IND00193_5M_hg38	1560	5138	29328	4585405
IND00193_5M_OK649236	1523	5305	23504	4728897
IND00194_5M_OK649231	1676	4589	20449	4555993
IND00195_5M_hg38	1513	5413	26215	4607310
IND00197_5M_hg38	1575	4896	18581	4595543
IND00197_5M_OK649233	1720	4547	21020	4540845
IND00198_5M_hg38	1509	5237	31922	4613432
IND00198_5M_OK649231	1549	4725	28831	4593973
IND00199_5M_OK649231	1580	4907	29928	4537918
IND00201_5M_OK649231	1662	4597	18630	4588945
IND00201_5M_OK649232	1657	4859	17971	4692079
IND00202_5M_OK649231	1463	5277	21495	4546640
IND00203_5M_hg38	1588	4850	26326	4585689
IND00204_5M_OK649233	1683	4578	27017	4523420
IND00204_5M_OK649236	1704	4804	19924	4672956
IND00205_5M_OK649231	1460	5336	25282	4526259
IND00206_5M_OK649231	1655	4936	28357	4622004
IND00207_5M_OK649231	1487	5093	17532	4558230
IND00209_5M_OK649231	1609	4886	24055	4545479
IND00210_5M_OK649231	1613	5082	22330	4603455
IND00210_5M_OK649232	1586	5126	27968	4695562
IND00211_5M_hg38	1496	5129	27187	4596775
IND00212_5M_OK649231	1602	4809	20120	4567641
IND00212_5M_OK649232	1609	5103	21031	4660463
IND00213_5M_hg38	1578	5188	26409	4580296
IND00213_5M_OK649236	1648	4775	27463	4695765
IND00214_5M_OK649232	1694	4679	22306	4695454
IND00215_5M_OK649231	1595	5115	21819	4619144
IND00215_5M_OK649232	1566	5267	22965	4700376
IND00216_5M_OK649231	1527	4983	21135	4560574
IND00217_5M_OK649232	1437	5390	30195	4608325
IND00218_5M_OK649232	1526	5235	24969	4677805
IND00219_5M_hg38	1515	5239	30670	4548866
IND00219_5M_OK649232	1528	5163	28914	4687596
IND00220_5M_hg38	1576	5106	25422	4607579
IND00220_5M_OK649231	1619	4801	25530	4582109
IND00221_5M_OK649233	1663	4726	23524	4544750
IND00222_5M_hg38	1531	5038	31208	4548946
IND00223_5M_hg38	1482	5434	38160	4620233
IND00224_5M_hg38	1575	4910	29287	4583164
IND00225_5M_OK649236	1486	5468	27663	4674748
IND00226_5M_hg38	1639	5016	31141	4598836
IND00226_5M_OK649231	1677	4830	18996	4597830
IND00227_5M_OK649231	1595	5139	22989	4579247
IND00227_5M_OK649233	1572	4968	27676	4537304
IND00228_5M_OK649232	1610	5020	21850	4696601
IND00228_5M_OK649233	1654	4711	23667	4532324
IND00229_5M_OK649231	1640	4951	21393	4611940
IND00229_5M_OK649232	1641	5058	21499	4723292
IND00230_5M_OK649231	1595	4957	25084	4590966
IND00230_5M_OK649232	1596	5092	28577	4700926
IND00231_5M_OK649231	1684	4557	20949	4637520
IND00231_5M_OK649232	1671	4802	24602	4730009
IND00232_5M_OK649232	1684	4629	25285	4691606
IND00232_5M_OK649233	1690	4720	30483	4561984
IND00233_5M_OK649231	1517	5045	29480	4592039
IND00234_5M_OK649231	1577	5166	21253	4584909
IND00235_5M_hg38	1464	5403	25627	4576919
IND00236_5M_OK649232	1558	5066	30296	4678365
IND00236_5M_OK649233	1544	4955	30093	4556685
IND00237_5M_OK649231	1598	4975	28739	4624167
IND00237_5M_OK649232	1582	5052	28710	4710977
IND00238_5M_hg38	1605	4829	27789	4582471
IND00238_5M_OK649233	1613	4762	27802	4526424
IND00239_5M_hg38	1605	4988	28469	4588028
IND00240_5M_hg38	1484	5303	26460	4606030
IND00241_5M_OK649231	1568	5054	37839	4608966
IND00241_5M_OK649232	1627	4970	33444	4689898
IND00242_5M_hg38	1570	5182	22611	4594940
IND00242_5M_OK649233	1622	4914	21616	4554640
IND00243_5M_OK649233	1562	5121	30821	4577598
IND00244_5M_hg38	1432	5675	30221	4556001
IND00244_5M_OK649232	1476	5298	30229	4657916
IND00246_5M_OK649231	1472	5188	24625	4579281
IND00247_5M_OK649236	1639	4823	27957	4640675
IND00248_5M_OK649232	1636	4627	24338	4703166
IND00248_5M_OK649233	1638	4663	21607	4570310
IND00249_5M_OK649233	1623	4643	19460	4559389
IND00249_5M_OK649236	1645	4967	25391	4691087
IND00250_5M_OK649231	1571	4939	27557	4621300
IND00251_5M_OK649231	1617	4988	30542	4611797
IND00251_5M_OK649232	1627	4971	24943	4709619
IND00252_5M_OK649232	1706	4772	20456	4714511
IND00252_5M_OK649233	1676	4595	26007	4572871
IND00253_5M_OK649232	1589	5070	23410	4728833
IND00254_5M_hg38	1528	5015	27384	4582692
IND00255_5M_OK649231	1549	5113	33781	4647852
IND00256_5M_OK649232	1719	4729	24334	4687737
IND00256_5M_OK649233	1688	4710	29581	4576312
IND00257_5M_hg38	1518	5194	25906	4608797
IND00257_5M_OK649231	1552	5129	23647	4582060
IND00258_5M_hg38	1607	4839	22062	4560412
IND00258_5M_OK649236	1613	4733	19079	4693781
IND00259_5M_OK649232	1555	5216	27571	4702033
IND00260_5M_OK649231	1662	4679	27760	4605182
IND00260_5M_OK649233	1644	4686	27743	4566281
IND00261_5M_hg38	1594	4929	23677	4620659
IND00261_5M_OK649231	1612	4877	20387	4647787
IND00263_5M_OK649231	1638	4719	19481	4566009
IND00263_5M_OK649232	1657	4841	24163	4684716
IND00264_5M_OK649231	1631	4952	22593	4618892
IND00265_5M_OK649231	1582	4839	25974	4592736
IND00266_5M_hg38	1501	5490	30992	4578581
IND00266_5M_OK649231	1518	5374	25678	4608714
IND00267_5M_OK649232	1652	4968	26701	4692858
IND00268_5M_OK649231	1687	4654	28092	4642782
IND00268_5M_OK649232	1723	4769	24830	4721315
IND00269_5M_OK649232	1687	4874	26009	4717871
IND00270_5M_OK649231	1653	4763	20590	4653006
IND00270_5M_OK649232	1655	4907	20666	4749374
IND00271_5M_hg38	1608	4876	34438	4685017
IND00271_5M_OK649232	1684	4738	27313	4739422
IND00272_5M_OK649231	1522	5263	26075	4614769
IND00273_5M_OK649231	1611	4799	26472	4617410
IND00273_5M_OK649233	1659	4475	23587	4588126
IND00274_5M_OK649231	1520	5193	34729	4544406
IND00275_5M_OK649231	1669	4719	28691	4572631
IND00275_5M_OK649232	1703	4622	24032	4675965
IND00276_5M_OK649233	1605	5021	24326	4550108
IND00277_5M_OK649231	1579	4941	26760	4605781
IND00277_5M_OK649232	1636	5055	30277	4682712
IND00278_5M_OK649232	1672	4725	33275	4708675
IND00278_5M_OK649233	1621	4710	30132	4579356
IND00279_5M_OK649232	1529	5279	33629	4691243
IND00280_5M_OK649231	1597	5082	27265	4598058
IND00281_5M_OK649231	1584	5123	22061	4580202
IND00281_5M_OK649236	1620	5020	37238	4657349
IND00282_5M_hg38	1604	4906	28187	4567179
IND00282_5M_OK649236	1696	4731	21005	4646990
IND00283_5M_hg38	1465	5527	27870	4576924
IND00284_5M_OK649231	1650	4854	28446	4606997
IND00284_5M_OK649232	1687	4871	26896	4673420
IND00285_5M_OK649231	1547	5233	23762	4560213
IND00286_5M_OK649231	1554	5210	24310	4568668
IND00287_5M_OK649231	1611	4971	25616	4588601
IND00287_5M_OK649233	1695	4758	22583	4555435
IND00288_5M_OK649231	1590	5291	32987	4614557
IND00288_5M_OK649233	1617	5046	34269	4556349
IND00289_5M_hg38	1599	5010	29125	4589554
IND00289_5M_OK649232	1688	4707	24711	4679638
IND00290_5M_OK649231	1744	4614	19390	4592968
IND00290_5M_OK649233	1777	4378	18741	4570431
IND00291_5M_OK649231	1665	4864	27231	4545352
IND00292_5M_OK649231	1597	5260	27631	4640939
IND00292_5M_OK649232	1648	5098	23002	4699133
IND00293_5M_OK649232	1724	4683	23974	4687317
IND00293_5M_OK649233	1673	4711	31328	4543108
IND00294_5M_OK649236	1747	4450	27301	4635556
IND00295_5M_hg38	1545	5270	21818	4584642
IND00295_5M_OK649233	1648	4735	19639	4528930
IND00296_5M_OK649231	1668	4832	26827	4604722
IND00296_5M_OK649232	1683	4961	26769	4680630
IND00297_5M_OK649231	1504	5322	25400	4609682
IND00299_5M_hg38	1648	4925	30818	4560303
IND00300_5M_OK649231	1569	5010	26110	4570575
IND00301_5M_OK649232	1530	5275	22548	4670845
IND00302_5M_OK649231	1609	4945	21449	4558305
IND00303_5M_OK649231	1621	4898	22375	4545801
IND00304_5M_OK649231	1543	5174	31001	4587191
IND00305_5M_OK649231	1541	5238	26937	4598074
IND00306_5M_OK649231	1520	5147	29630	4562798
IND00307_5M_OK649232	1651	4866	29141	4636949
IND00308_5M_OK649231	1630	4802	28776	4558058
IND00308_5M_OK649232	1685	4677	22753	4638424
IND00309_5M_hg38	1542	5456	28093	4510651
IND00310_5M_hg38	1614	5112	21020	4592309
IND00310_5M_OK649231	1626	4901	24445	4598862
IND00311_5M_hg38	1569	5216	23228	4536661
IND00311_5M_OK649233	1659	4685	23931	4507608
IND00312_5M_OK649233	1698	4511	25499	4492820
IND00313_5M_OK649231	1571	5054	23456	4558550
IND00313_5M_OK649232	1621	5030	25687	4650435
IND00314_5M_OK649232	1847	4282	23315	4592739
IND00315_5M_OK649233	1712	4589	20201	4443340
IND00316_5M_OK649233	1734	4390	21196	4513397
IND00316_5M_OK649236	1772	4379	21386	4664988
IND00317_5M_hg38	1823	4394	26852	4543650
IND00317_5M_OK649231	1884	4252	19805	4515649
IND00318_5M_OK649231	1731	4734	23091	4568188
IND00319_5M_hg38	1696	4835	29068	4562861
IND00320_5M_OK649232	1779	4676	21429	4665058
IND00322_5M_OK649233	1745	4421	26876	4477784
IND00322_5M_OK649236	1742	4651	26858	4610569
IND00323_5M_OK649232	1866	4088	19884	4571603
IND00323_5M_OK649233	1802	4003	19510	4495353
IND00324_5M_OK649231	1699	4568	25472	4526334
IND00324_5M_OK649233	1670	4685	19145	4466622
IND00325_5M_OK649232	1718	4644	23238	4592749
IND00326_5M_OK649231	1643	4903	26858	4549358
IND00326_5M_OK649233	1688	4636	21837	4524675
IND00327_5M_hg38	1763	4447	25794	4572532
IND00327_5M_OK649232	1882	4204	25765	4631275
IND00328_5M_OK649232	1688	4565	23761	4515877
IND00329_5M_OK649236	1801	4607	28597	4644168
IND00331_5M_OK649232	1720	4559	27219	4614073
IND00332_5M_hg38	1786	4533	22179	4540251
IND00332_5M_OK649232	1842	4596	22093	4594012
IND00333_5M_OK649236	1758	4705	28651	4623893
IND00334_5M_OK649231	1819	4270	26689	4531421
IND00335_5M_OK649231	1758	4358	26510	4469758
IND00335_5M_OK649236	1803	4410	20569	4580286
IND00337_5M_hg38	1804	4408	22541	4530687
IND00338_5M_OK649236	1692	4828	23338	4619794
IND00339_5M_hg38	1752	4372	16401	4569377
IND00339_5M_OK649231	1769	4418	21336	4550271
IND00340_5M_OK649231	1807	4387	21265	4544013
IND00341_5M_hg38	1829	4251	23501	4508910
IND00341_5M_OK649231	1675	4787	29698	4546416
IND00342_5M_OK649231	1868	4337	27199	4747511
IND00343_5M_OK649231	1717	4789	18818	4515387
