# Supplementary material for: MHConstructor: A high-throughput, haplotype-informed solution to the MHC assembly challenge
Source: bioRxiv. 2024 May 21:2024.05.20.595060. Preprint. [Version 1] doi: 10.1101/2024.05.20.595060 (PMC11142050; doi:10.1101/2024.05.20.595060)
Supplement: Supplement 6 [file media-6.xlsx]

## Sheet: Sheet1
IDS	Contig Number	N50	Max Contig Length	Assembly length
NA06984_1_OK649232	715	12951	64114	4710503
NA06985_1_hg38	664	13109	102649	4688688
NA06986_1_OK649232	710	13774	76090	4658820
NA06989_1_OK649231	646	15265	78550	4641599
NA06989_1_OK649232	630	16543	85755	4664985
NA06991_1_hg38	859	9884	67163	4638556
NA06991_1_OK649232	697	13681	66597	4710816
NA06993_1_OK649232	673	13974	59265	4715783
NA06994_1_OK649233	619	14413	75283	4595370
NA06997_1_OK649232	604	16820	83262	4682912
NA07000_1_OK649231	732	12308	51710	4667508
NA07014_1_hg38	678	13456	103909	4666083
NA07019_1_OK649231	725	12578	77109	4659008
NA07019_1_OK649232	746	12625	68829	4666327
NA07022_1_OK649232	651	13964	64116	4727222
NA07031_1_hg38	739	11972	63042	4649189
NA07034_1_OK649232	665	15153	58773	4692307
NA07037_1_OK649232	728	13282	74610	4639838
NA07045_1_hg38	728	12497	64172	4681014
NA07048_1_hg38	693	13315	101548	4669268
NA07048_1_OK649232	676	15183	89928	4707214
NA07051_1_hg38	653	13933	86631	4662781
NA07055_1_hg38	631	14945	56898	4705386
NA07056_1_OK649231	700	12525	77892	4684063
NA07345_1_hg38	693	12551	55886	4652034
NA07345_1_OK649232	731	13069	74991	4699640
NA07346_1_OK649232	657	14957	69207	4666221
NA07346_1_OK649233	607	14724	75990	4613000
NA07347_1_OK649231	676	12997	96492	4654431
NA07349_1_OK649231	658	13860	61384	4644785
NA07349_1_OK649232	716	14603	63242	4705084
NA07357_1_OK649231	662	13891	103788	4573289
NA07435_1_hg38	706	12421	75726	4654752
NA10830_1_OK649231	665	13786	50955	4623930
NA10831_1_OK649231	710	12809	61893	4664415
NA10835_1_OK649231	656	13368	72896	4636002
NA10836_1_hg38	740	12852	105527	4709213
NA10836_1_OK649231	646	14198	86030	4665312
NA10837_1_OK649231	668	13507	88063	4589931
NA10838_1_hg38	608	15640	92543	4701560
NA10840_1_OK649232	644	14630	96879	4656083
NA10842_1_OK649232	666	13915	101600	4687726
NA10842_1_OK649233	606	14821	73037	4544639
NA10843_1_OK649232	671	15071	65961	4629249
NA10843_1_OK649233	602	14442	63318	4596190
NA10845_1_OK649231	652	13271	76862	4664985
NA10847_1_OK649233	559	16067	71975	4612713
NA10851_1_OK649232	717	13400	47905	4663138
NA10852_1_OK649231	714	11790	52746	4694260
NA10855_1_OK649231	742	11628	50401	4650827
NA10856_1_hg38	562	18266	71904	4621437
NA10856_1_OK649232	667	13544	59002	4688401
NA10857_1_OK649233	734	11785	71040	4613499
NA10859_1_hg38	838	11525	64880	4688724
NA10861_1_OK649231	646	14786	80998	4622751
NA10863_1_OK649231	663	14777	78019	4669695
NA10863_1_OK649232	671	14307	117182	4679840
NA10864_1_hg38	716	12460	52522	4651235
NA10865_1_OK649231	601	14257	69667	4605763
NA10865_1_OK649232	698	14013	67369	4619882
NA11829_1_OK649232	612	15365	66357	4690347
NA11830_1_hg38	568	18055	94215	4582663
NA11830_1_OK649231	610	14268	64095	4651293
NA11831_1_hg38	876	10180	65396	4672821
NA11831_1_OK649231	708	12631	59618	4669667
NA11832_1_hg38	706	11760	50823	4677387
NA11832_1_OK649231	701	12519	51796	4662288
NA11840_1_OK649232	725	13572	142680	4672000
NA11843_1_OK649232	636	16694	113687	4705996
NA11881_1_hg38	651	14762	54098	4734430
NA11882_1_hg38	720	12291	69364	4680399
NA11882_1_OK649232	706	13321	112121	4684257
NA11891_1_OK649232	643	15165	92297	4654831
NA11892_1_hg38	728	12848	82464	4571700
NA11892_1_OK649232	707	12925	62441	4683467
NA11893_1_OK649232	624	16094	97752	4680810
NA11894_1_hg38	694	13571	63818	4622513
NA11894_1_OK649231	713	12449	59161	4634202
NA11917_1_hg38	665	13909	103625	4684443
NA11917_1_OK649233	657	12806	59376	4606628
NA11918_1_hg38	704	11818	82901	4687110
NA11918_1_OK649232	765	12471	52817	4689005
NA11919_1_OK649233	696	12839	44191	4542530
NA11920_1_OK649231	556	15360	75459	4600236
NA11920_1_OK649232	592	17229	75473	4661240
NA11931_1_OK649231	727	10463	74441	4648080
NA11932_1_OK649232	651	14948	152327	4718888
NA11933_1_OK649231	682	11809	78346	4646622
NA11992_1_OK649233	651	12976	66420	4503458
NA11993_1_hg38	759	12462	61385	4689582
NA11993_1_OK649233	687	12736	51967	4586501
NA11994_1_OK649232	734	11828	65882	4704364
NA11995_1_hg38	694	12893	79168	4645884
NA12003_1_hg38	460	22550	144074	4650989
NA12003_1_OK649232	563	18592	77420	4728056
NA12004_1_hg38	615	16565	58512	4705504
NA12005_1_hg38	728	12298	54580	4679052
NA12006_1_hg38	772	11730	83635	4645307
NA12006_1_OK649232	792	11460	82580	4701395
NA12043_1_OK649233	764	12269	69638	4588766
NA12044_1_hg38	690	12483	51665	4664039
NA12044_1_OK649231	699	13044	51459	4645463
NA12045_1_OK649231	671	13163	57442	4672354
NA12046_1_OK649231	743	11405	52006	4623013
NA12057_1_OK649232	714	13810	82382	4684263
NA12058_1_hg38	664	13485	88436	4632109
NA12058_1_OK649232	614	16666	70416	4684714
NA12144_1_OK649232	712	12730	83335	4708994
NA12144_1_OK649233	677	12637	82371	4584280
NA12145_1_hg38	676	13236	71034	4682436
NA12145_1_OK649231	702	12719	64104	4670627
NA12146_1_OK649233	711	12240	78918	4632117
NA12154_1_OK649231	664	14042	86961	4696899
NA12154_1_OK649232	652	15714	98276	4675924
NA12155_1_OK649231	658	13270	80246	4626265
NA12155_1_OK649232	671	13917	71503	4667609
NA12156_1_OK649232	704	12971	51899	4711441
NA12234_1_OK649231	620	14357	53399	4683122
NA12234_1_OK649232	668	13283	76742	4695272
NA12236_1_OK649231	665	13871	52360	4670269
NA12236_1_OK649232	703	13302	69382	4715880
NA12239_1_OK649232	685	13549	65634	4684117
NA12239_1_OK649233	626	13691	84489	4625505
NA12248_1_hg38	616	14818	111849	4618878
NA12248_1_OK649232	655	14462	78387	4654892
NA12249_1_OK649231	690	12696	78830	4659105
NA12272_1_OK649231	620	14257	92935	4641207
NA12272_1_OK649233	572	15458	145868	4571647
NA12273_1_OK649231	605	15016	104270	4610962
NA12274_1_OK649231	700	12005	70948	4624804
NA12275_1_hg38	861	9632	52094	4684530
NA12275_1_OK649231	608	14396	59604	4635450
NA12282_1_OK649231	760	11557	63084	4632710
NA12283_1_OK649233	696	12669	61280	4590305
NA12286_1_OK649232	738	12945	59965	4682155
NA12287_1_OK649232	629	14289	104104	4687381
NA12335_1_hg38	855	9738	85574	4713526
NA12335_1_OK649232	720	13625	85469	4716477
NA12336_1_OK649232	658	14005	63076	4674241
NA12340_1_hg38	854	10117	64016	4709753
NA12341_1_OK649232	690	14304	79656	4666688
NA12342_1_OK649231	541	18284	100255	4675017
NA12342_1_OK649232	576	17826	105446	4717376
NA12344_1_OK649232	642	13981	60657	4728784
NA12348_1_OK649233	671	11711	77298	4610049
NA12383_1_OK649231	536	19231	88403	4595648
NA12386_1_OK649231	711	13155	50516	4640284
NA12399_1_OK649232	771	12000	55699	4706748
NA12400_1_OK649231	727	11694	68569	4627013
NA12413_1_hg38	762	11544	74519	4696315
NA12414_1_OK649231	594	15135	78968	4611701
NA12414_1_OK649232	655	14397	73470	4645887
NA12485_1_hg38	807	11978	64299	4684118
NA12485_1_OK649231	574	15848	94750	4658036
NA12489_1_OK649232	692	13068	69181	4653718
NA12489_1_OK649233	725	11854	56564	4587984
NA12546_1_OK649232	670	15118	79233	4718054
NA12716_1_OK649232	675	16532	78248	4728449
NA12716_1_OK649233	600	15593	76146	4631028
NA12717_1_OK649231	666	13124	64170	4691367
NA12717_1_OK649233	628	13690	63810	4581075
NA12718_1_hg38	730	12911	144663	4598684
NA12718_1_OK649232	730	12541	101948	4651922
NA12739_1_OK649232	780	12014	81651	4682428
NA12739_1_OK649233	677	12376	53326	4580917
NA12740_1_OK649231	781	11657	68044	4676064
NA12740_1_OK649232	770	12801	93104	4693802
NA12748_1_OK649232	668	13432	61447	4711532
NA12749_1_OK649233	667	13724	77720	4583276
NA12750_1_hg38	726	12044	71664	4642177
NA12751_1_OK649231	768	11196	53617	4682760
NA12751_1_OK649232	757	12471	53633	4709301
NA12752_1_hg38	786	10535	67366	4588659
NA12753_1_hg38	637	14225	108247	4554989
NA12753_1_OK649233	640	14181	61481	4550587
NA12760_1_OK649232	741	13760	56070	4609970
NA12761_1_hg38	805	11451	50748	4677952
NA12761_1_OK649231	697	13295	62220	4671975
NA12762_1_OK649232	598	16465	97072	4670265
NA12763_1_hg38	828	10798	67872	4692887
NA12763_1_OK649233	692	12280	100503	4593606
NA12766_1_OK649231	715	12224	75715	4617234
NA12767_1_OK649232	768	13347	76057	4694738
NA12775_1_OK649231	652	12542	59457	4653729
NA12775_1_OK649232	716	11784	53794	4676075
NA12776_1_OK649231	641	13148	63458	4679321
NA12777_1_OK649232	713	13404	61847	4667179
NA12778_1_OK649232	606	16276	83832	4624880
NA12801_1_OK649231	703	11817	48836	4655812
NA12801_1_OK649232	696	13169	61902	4700495
NA12812_1_OK649231	604	15477	73334	4663103
NA12813_1_OK649232	852	11240	57937	4724123
NA12814_1_hg38	739	12973	67040	4678645
NA12815_1_OK649231	730	12429	74001	4621772
NA12817_1_OK649233	673	13592	65794	4527917
NA12818_1_hg38	806	11555	87672	4700516
NA12818_1_OK649231	696	12863	67036	4664592
NA12827_1_OK649233	732	11491	45475	4586049
NA12828_1_OK649233	609	13773	75775	4628223
NA12829_1_hg38	838	10801	59607	4691777
NA12830_1_OK649233	587	15719	63047	4561124
NA19625_1_hg38	730	12609	65614	4648876
NA19700_1_OK649231	738	11541	49161	4630125
NA19701_1_OK649231	662	13397	84301	4610889
NA19701_1_OK649232	656	15150	89266	4609737
NA19702_1_OK649231	619	14280	71460	4686368
NA19703_1_OK649232	756	12901	50776	4710888
NA19704_1_OK649231	664	13971	71349	4643159
NA19704_1_OK649232	646	14932	71172	4650116
NA19705_1_OK649231	781	11817	67288	4678487
NA19705_1_OK649232	750	13322	67315	4745037
NA19707_1_OK649231	741	11823	64210	4664486
NA19707_1_OK649232	733	11911	82775	4662999
NA19711_1_OK649231	582	17036	105582	4634254
NA19712_1_OK649231	655	13896	90056	4557694
NA19713_1_hg38	597	14821	92171	4595950
NA19713_1_OK649231	634	13400	96063	4642413
NA19819_1_OK649231	638	12946	64250	4671207
NA19819_1_OK649233	677	13087	54100	4603313
NA19828_1_OK649231	680	13086	60414	4710795
NA19828_1_OK649233	654	12919	63889	4566156
NA19834_1_hg38	669	13727	64807	4602081
NA19835_1_hg38	683	13660	60995	4605826
NA19836_1_OK649231	723	12375	73527	4666075
NA19836_1_OK649233	668	12862	77060	4637400
NA19900_1_hg38	619	13760	62833	4663140
NA19900_1_OK649231	694	12778	70943	4698906
NA19901_1_OK649231	649	12552	71615	4682054
NA19901_1_OK649233	682	12326	60575	4609596
NA19902_1_hg38	575	15366	53662	4582465
NA19904_1_hg38	685	13102	74470	4665625
NA19904_1_OK649232	738	12617	53669	4708028
NA19908_1_hg38	637	12739	55470	4635397
NA19909_1_OK649231	409	27334	94768	4562653
NA19913_1_hg38	673	13609	77432	4616875
NA19914_1_OK649231	672	13139	96728	4643357
NA19914_1_OK649232	644	14588	107411	4655080
NA19917_1_OK649232	701	12610	86889	4720771
NA19917_1_OK649233	684	12794	60543	4588898
NA19918_1_OK649232	679	13696	75332	4707050
NA19919_1_OK649231	696	12989	86402	4602716
NA19920_1_hg38	630	14000	113649	4682557
NA19920_1_OK649231	655	13573	75477	4657287
NA19921_1_OK649231	679	13539	62554	4619878
NA19923_1_OK649231	572	15296	101671	4579979
NA19982_1_OK649232	739	12691	75820	4720671
NA19982_1_OK649233	673	13363	63648	4642461
NA19983_1_OK649231	695	12061	51208	4642541
NA19983_1_OK649233	631	13684	53714	4585429
NA19984_1_hg38	699	12941	75209	4637446
NA19984_1_OK649231	788	11192	57874	4675255
NA20126_1_OK649231	636	13983	71666	4659910
NA20126_1_OK649233	622	13764	69278	4612976
NA20127_1_OK649233	686	12143	57765	4593220
NA20128_1_OK649231	712	12851	82915	4663665
NA20128_1_OK649233	678	12559	64220	4567320
NA20129_1_OK649231	720	12576	121370	4652216
NA20274_1_hg38	880	9930	69382	4701929
NA20274_1_OK649232	778	11883	73966	4701428
NA20276_1_hg38	562	16314	82160	4610110
NA20279_1_hg38	738	12273	74982	4583413
NA20279_1_OK649231	703	12300	79474	4647318
NA20281_1_OK649231	644	12862	60269	4625794
NA20282_1_hg38	650	14373	70898	4582564
NA20282_1_OK649231	640	13913	65356	4649305
NA20287_1_OK649231	814	10708	54880	4702187
NA20287_1_OK649232	851	10469	54807	4740304
NA20289_1_hg38	635	14000	74700	4661532
NA20291_1_hg38	629	13765	73221	4630231
NA20294_1_hg38	613	13259	90422	4646632
NA20294_1_OK649233	673	12993	63902	4587754
NA20296_1_OK649231	591	15127	129042	4605518
NA20296_1_OK649232	608	15364	129042	4645152
NA20314_1_hg38	769	11125	69465	4673265
NA20317_1_OK649231	699	13104	74615	4612414
NA20318_1_hg38	736	13013	82149	4682907
NA20318_1_OK649231	759	11648	69690	4691773
NA20320_1_hg38	631	13673	62962	4681672
NA20320_1_OK649231	651	13674	68752	4692876
NA20321_1_hg38	600	15070	88902	4678647
NA20321_1_OK649231	641	14134	104891	4656538
NA20332_1_OK649231	549	16099	75539	4633022
NA20339_1_hg38	662	13256	78263	4580592
NA20339_1_OK649232	717	12286	69933	4698655
NA20340_1_OK649231	744	12384	53524	4590765
NA20342_1_OK649231	599	14199	76334	4616665
NA20346_1_OK649231	675	13062	86136	4621370
NA20348_1_OK649231	728	11478	55551	4650978
NA20351_1_hg38	630	14036	70170	4544280
NA20351_1_OK649231	661	13203	103797	4558957
NA20355_1_OK649233	726	12117	47809	4577357
NA20356_1_OK649231	716	12305	46991	4679611
NA20356_1_OK649233	749	10441	44103	4623307
NA20357_1_OK649231	674	12816	77266	4685852
NA20358_1_OK649233	705	12529	63321	4601195
NA20359_1_OK649231	754	11726	71107	4673982
NA20359_1_OK649233	735	11511	71779	4596747
NA20362_1_hg38	718	12450	43719	4619827
NA20362_1_OK649233	718	11289	43279	4581469
NA20412_1_hg38	543	15071	70859	4605851
